# Supplementary material for: Dopamine pathway gene variants may modulate cognitive performance in the DHS – Mind Study
Source: Brain Behav. 2016 Mar 15;6(4):e00446. doi: 10.1002/brb3.446 (PMC4797918; doi:10.1002/brb3.446)
Supplement: Supplementary file 2 — Table S2. Top 50 association P‐values of genome‐wide and imputed data with cognitive phenotypes adjusted for age, sex, T2D‐affected status, and education. RAVLT‐RI model additionally adjusted for recall performance after first exposure to the word list. Abbreviations: RAVLT‐RI, Rey Auditory‐verbal Learning Task—retroactive interference; T2D, type 2 diabetes. [file BRB3-6-e00446-s002.xlsx]

## Sheet: Legend
Supplementary Table 2.
Top 50 association p values of genome-wide and imputed data with cognitive phenotypes adjusted for age, sex, T2D-affected status, and education.
RAVLT-RI model additionally adjusted for recall performance after first exposure to the word list.
Abbreviations: RAVLT-RI, Rey Auditory-verbal Learning Task—retroactive interference; T2D, type 2 diabetes

## Sheet: Table 2A 3MSE
Chr	SNP	Pos	Gene	Variant Location/Impact	Major	Minor	Call Rate	MAF	p_value	Beta	n	Source
7	rs10276473	50612997	DDC	intron_variant	T	G	0.97263	0.220293	0.005948	1.38234	548	GWAS
11	rs12363125	113415194	DRD2	intron_variant	C	T	0.990876	0.413603	0.007912	1.14733	545	GWAS
7	rs2329371	50615440	DDC	intron_variant	A	G	1	0.217712	0.008097	1.34304	543	Imputed
7	rs3807555	50610569	DDC	intron_variant	G	A	0.994526	0.21719	0.008156	1.34719	542	Imputed
7	rs7803788	50625898	DDC	intron_variant	T	C	0.95985	0.232044	0.009561	1.28618	544	GWAS
11	rs2734835	113291343	DRD2	intron_variant	T	G	0.9708	0.410714	0.009853	1.11501	533	Imputed
7	rs7803440	50625632	DDC	intron_variant	T	C	0.97445	0.232407	0.009977	1.28717	541	Imputed
7	rs7803903	50625945	DDC	intron_variant	T	C	0.98905	0.232407	0.009977	1.28717	541	Imputed
7	rs7779110	50625651	DDC	intron_variant	C	T	1	0.231911	0.010177	1.28597	540	Imputed
11	rs2734831	113293596	DRD2	intron_variant	T	G	0.97263	0.408068	0.01165	1.08578	534	Imputed
7	rs1470747	50627009	DDC	intron_variant	T	C	0.998175	0.231413	0.011655	1.26531	539	Imputed
7	rs10249420	50623451	DDC	intron_variant	G	C	0.96898	0.236314	0.012291	1.23589	549	GWAS
11	rs67800399	113293501	DRD2	intron_variant	A	G	0.98358	0.408491	0.01235	1.08092	531	Imputed
11	rs2734838	113286501	DRD2	intron_variant	A	G	0.98905	0.410846	0.013751	1.05733	545	Imputed
7	rs7776816	50583534	DDC	intron_variant	A	G	0.98905	0.20203	0.014527	1.27069	543	Imputed
11	rs2734839	113286490	DRD2	intron_variant	C	T	0.95255	0.409259	0.01506	1.03699	541	Imputed
11	rs2734837	113286829	DRD2	intron_variant	C	T	0.95255	0.409259	0.01506	1.03699	541	Imputed
11	rs11608185	113294976	DRD2	intron_variant	T	C	0.97993	0.405714	0.015471	1.05954	526	Imputed
11	rs2734833	113292920	DRD2	intron_variant	G	A	0.96898	0.405838	0.015523	1.04467	532	Imputed
7	rs3779078	50610918	DDC	intron_variant	T	C	0.96715	0.206204	0.016439	1.23195	549	GWAS
7	rs9942686	50596381	DRD2	intron_variant	A	G	0.990876	0.204044	0.016763	1.23727	545	Imputed
11	rs1800498	113291588	DRD2	intron_variant	G	A	0.9708	0.406191	0.016986	1.03946	534	Imputed
11	rs2234690	113291748	DRD2	intron_variant	T	A	0.97993	0.406191	0.016986	1.03946	534	Imputed
11	rs2587548	113292212	DRD2	intron_variant	G	C	0.96898	0.406191	0.016986	1.03946	534	Imputed
11	rs12808482	113294998	DRD2	intron_variant	T	A	0.98175	0.40566	0.016997	1.03947	531	Imputed
11	rs1076563	113295909	DRD2	intron_variant	A	C	0.97993	0.405838	0.017168	1.0324	532	Imputed
11	rs1116313	113296107	DDC	intron_variant	A	G	1	0.405838	0.017168	1.0324	532	Imputed
7	rs10239830	50603829	DDC	intron_variant	G	A	1	0.201852	0.017523	1.23919	541	Imputed
7	rs10277662	50594836	DDC	intron_variant	T	C	1	0.203499	0.017642	1.22948	544	Imputed
7	rs10267323	50591424	DDC	intron_variant	G	A	0.992701	0.203839	0.017874	1.21885	548	Imputed
7	rs12671474	50591395	DDC	intron_variant	A	C	0.990876	0.203839	0.017874	1.21885	548	Imputed
7	rs28889020	50582584	DDC	intron_variant	C	A	0.992701	0.200926	0.018328	1.23021	541	GWAS
7	rs10271341	50591583	DRD2	intron_variant	G	T	0.96715	0.20438	0.018597	1.20908	549	Imputed
11	rs1107162	113289037	DDC	intron_variant	G	A	0.95438	0.409091	0.020409	0.995328	540	GWAS
7	rs11575320	50605298	DDC	intron_variant	T	C	0.9854	0.203839	0.0207	1.19757	548	Imputed
7	rs745042	50544138	DDC	intron_variant	A	G	0.990876	0.198113	0.020731	1.21542	531	Imputed
7	rs10265930	50627449	DDC	intron_variant	T	C	0.9708	0.223909	0.021551	1.18653	528	GWAS
7	rs921450	50623260	DDC	intron_variant	T	C	0.97628	0.35219	0.023185	0.976482	549	Imputed
7	rs745043	50543955	DDC	intron_variant	T	G	0.98175	0.196597	0.023243	1.20335	530	Imputed
7	rs896309	50545022	DDC	intron_variant	A	G	0.97993	0.20463	0.023515	1.17329	541	Imputed
7	rs880029	50569927	DDC	intron_variant	G	C	0.98175	0.207865	0.024121	1.17321	535	Imputed
7	rs3735273	50596864	DDC	intron_variant	T	C	0.998175	0.22886	0.02432	1.13721	545	Imputed
7	rs11575463	50547173	DDC	intron_variant	A	G	0.97263	0.204461	0.024569	1.16796	539	Imputed
7	rs2876828	50551533	DDC	intron_variant	T	C	0.994526	0.204461	0.025063	1.16452	539	GWAS
7	rs3807552	50610742	DDC	intron_variant	A	G	0.99635	0.230347	0.025073	1.12561	548	Imputed
7	rs1966839	50627101	DDC	intron_variant	C	T	0.98175	0.345725	0.025905	0.981484	539	GWAS
7	rs4452748	50625056	DDC	intron_variant	T	G	0.97445	0.351005	0.026591	0.958896	548	Imputed
7	rs3807556	50610536	DDC	intron_variant	A	G	0.95803	0.202952	0.026894	1.14394	543	Imputed
7	rs4948205	50557774	DDC	intron_variant	G	A	0.97993	0.207249	0.028574	1.1365	539	GWAS
7	rs2329342	50624971	DDC	intron_variant	G	A	0.97263	0.351277	0.028682	0.94536	549	GWAS

## Sheet: Table 2B DSST
Chr	SNP	Pos	Gene	Variant Location/Impact	Major	Minor	Call Rate	MAF	p-value	Beta	n	Source
11	rs4436578	113306765	DRD2	intron_variant	C	T	0.9745	0.104167	0.010939	3.16353	533	Imputed
7	rs4515495	50528764	DDC	intron_variant	T	A	0.97996	0.184557	0.016833	2.48617	536	Imputed
11	rs4620755	113309619	DRD2	intron_variant	A	G	0.998179	0.0988909	0.026272	2.86072	546	Imputed
7	rs3779074	50612202	DDC	intron_variant	A	G	0.97814	0.351887	0.026441	1.82833	535	Imputed
7	rs2044859	50612562	DDC	intron_variant	G	A	0.97996	0.352166	0.027437	1.81727	536	Imputed
11	rs17115583	113308902	DRD2	intron_variant	A	G	1	0.099631	0.029147	2.79712	547	Imputed
11	rs17115583	113438180	DRD2	intron_variant	A	G	1	0.099631	0.029147	2.79712	547	GWAS
11	rs1124492	113282275	DRD2	intron_variant	A	C	0.96357	0.091954	0.03757	2.78862	527	Imputed
7	rs2060762	50529384	DDC	intron_variant	A	G	1	0.162362	0.049451	2.10412	547	Imputed
7	rs10276473	50612997	DDC	intron_variant	T	G	0.998179	0.219963	0.054523	1.82045	546	Imputed
7	rs3807563	50566390	DDC	intron_variant	T	C	0.95264	0.397287	0.057194	1.55436	521	Imputed
7	rs2329371	50615440	DDC	intron_variant	A	G	0.98907	0.217351	0.062719	1.76985	541	Imputed
7	rs2060761	50529320	DDC	intron_variant	C	T	0.996357	0.161111	0.063076	1.99347	545	Imputed
3	rs113029186	113888024	DRD3	intron_variant	A	T	0.990893	0.0633147	0.066112	-2.88267	542	Imputed
7	rs3807555	50610569	DDC	intron_variant	G	A	0.98725	0.216822	0.072439	1.71188	540	Imputed
7	rs3735273	50596864	DDC	intron_variant	T	C	0.992714	0.228625	0.072647	1.70779	543	Imputed
7	rs10249420	50623451	DDC	intron_variant	G	C	1	0.236162	0.073068	1.67797	547	Imputed
11	rs77541954	113327294	DRD2	intron_variant	A	T	0.96721	0.0515267	0.076356	3.14962	530	Imputed
7	rs3807552	50610742	DDC	intron_variant	A	G	0.998179	0.230129	0.078204	1.66985	546	Imputed
7	rs4947644	50618876	DDC	intron_variant	C	T	0.98907	0.635236	0.080146	1.35204	541	Imputed
11	rs2734836	113291239	DDC	intron_variant	T	C	0.98179	0.168233	0.080739	-1.91691	538	Imputed
11	rs734351	2134983	DDC	intron_variant	G	A	0.996357	0.401852	0.082459	-1.3269	545	GWAS
7	rs6950777	50597056	DRD2	intron_variant	A	G	0.98361	0.231707	0.083547	1.65087	538	Imputed
3	rs112529001	113885965	DDC	intron_variant	T	C	0.98907	0.0625	0.086984	-2.70261	541	Imputed
3	rs112718054	113884963	DDC	intron_variant	G	T	0.98907	0.0625	0.086984	-2.70261	541	Imputed
3	rs111522445	113884092	DRD3	intron_variant	T	C	0.992714	0.0622677	0.088558	-2.68597	543	Imputed
3	rs1486010	113888570	DRD3	intron_variant	A	T	0.992714	0.0622677	0.088558	-2.68597	543	Imputed
11	rs2471857	113298339	DRD3	intron_variant	T	C	1	0.173432	0.091131	-1.81286	547	Imputed
11	rs2471854	113299639	DDC	intron_variant	C	G	1	0.173432	0.091131	-1.81286	547	Imputed
11	rs2471854	113428917	DRD3	intron_variant	C	G	1	0.173432	0.091131	-1.81286	547	GWAS
11	rs2471857	113427617	DRD3	intron_variant	T	C	1	0.173432	0.091131	-1.81286	547	GWAS
7	rs3807566	50564204	DRD2	intron_variant	T	G	0.96357	0.433908	0.091531	-1.36918	527	Imputed
11	rs1076560	113283688	DRD2	intron_variant	A	C	0.9745	0.16572	0.094515	-1.82491	534	Imputed
11	rs1962262	113294179	DRD2	intron_variant	A	G	0.98361	0.168856	0.097012	-1.81216	539	Imputed
11	rs1079598	113296274	DRD2	intron_variant	G	A	0.98361	0.168856	0.097012	-1.81216	539	Imputed
7	rs1470747	50627009	DDC	intron_variant	T	C	0.98179	0.231203	0.098877	1.55643	537	Imputed
3	rs1486009	113888532	DRD2	intron_variant	G	A	1	0.0654982	0.100728	-2.5197	547	Imputed
3	rs1486008	113888441	DRD2	intron_variant	T	C	0.98725	0.0616822	0.102878	-2.58559	540	Imputed
11	rs1079595	113282669	DRD2	intron_variant	C	A	0.97268	0.167932	0.104133	-1.77251	533	Imputed
11	rs1079594	113282812	DDC	intron_variant	C	A	0.97268	0.167932	0.104133	-1.77251	533	Imputed
11	rs1079727	113289182	DRD3	intron_variant	C	T	0.9745	0.16572	0.104513	-1.77121	534	Imputed
11	rs1079727	113418460	DRD3	intron_variant	C	T	0.9745	0.16572	0.104513	-1.77121	534	GWAS
5	rs2963238	1444427	DRD2	intron_variant	T	G	0.96721	0.398855	0.105886	-1.32627	529	Imputed
11	rs2283265	113285536	DRD2	intron_variant	A	C	0.98543	0.167603	0.108964	-1.74805	540	Imputed
11	rs77195172	113320382	DRD2	intron_variant	T	C	0.97268	0.0520833	0.114953	2.77874	532	Imputed
11	rs2471855	113299500	DRD2	intron_variant	G	C	0.990893	0.170391	0.115091	-1.7102	542	Imputed
11	rs2471855	113299500	DRD2	intron_variant	C	G	0.990893	0.170391	0.115091	-1.7102	542	Imputed
11	rs1125394	113297185	DAT1	intron_variant	C	T	0.98725	0.170093	0.115125	-1.71148	541	Imputed
3	rs3732783	113890789	DRD2	intron_variant	C	T	0.97996	0.0583804	0.116024	-2.53063	536	Imputed
3	rs1486011	113891644	DRD2	intron_variant	C	G	0.98361	0.0581614	0.117974	-2.51442	538	Imputed

## Sheet: Table 2C RAVLT-R
Chr	SNP	Pos	Gene	Variant Location/Impact	Major	Minor	Call Rate	MAF	p-value	Beta	n	Source
7	rs4515495	50528764	DDC	intron_variant	T	A	0.97989	0.184557	0.009746	1.76961	537	Imputed
5	rs250683	1426151	DAT1	intron_variant	C	T	0.96709	0.166667	0.040234	1.37833	530	Imputed
7	rs2060762	50529384	DDC	intron_variant	A	G	1	0.162362	0.051836	1.37112	548	GWAS
5	rs250684	1426079	DAT1	intron_variant	T	C	0.97806	0.163842	0.052175	1.29786	536	Imputed
7	rs138738170	50526620	DDC	intron_variant	T	C	0.98903	0.108209	0.054003	1.55521	542	Imputed
7	rs2060761	50529320	DDC	intron_variant	C	T	0.996344	0.161111	0.058818	1.33748	546	Imputed
5	rs2937639	1443728	DDC	intron_variant	T	C	1	0.401292	0.05939	-0.9955	548	GWAS
7	rs6950777	50597056	DAT1	intron_variant	A	G	0.98355	0.231707	0.062988	1.16458	539	Imputed
5	rs456774	1432202	DDC	intron_variant	C	G	0.95247	0.162476	0.067956	1.2599	522	Imputed
7	rs3807552	50610742	DAT1	intron_variant	A	G	0.998172	0.230129	0.073561	1.11063	547	GWAS
7	rs3735273	50596864	DDC	intron_variant	T	C	0.992687	0.228625	0.079553	1.09283	544	Imputed
7	rs3779074	50612202	DDC	intron_variant	A	G	0.97806	0.351887	0.080903	0.94902	536	Imputed
7	rs2044859	50612562	DDC	intron_variant	G	A	0.97989	0.352166	0.083363	0.941967	537	Imputed
5	rs250682	1427803	DDC	intron_variant	C	G	1	0.172509	0.091449	1.10875	548	GWAS
5	rs427284	1429187	DAT1	intron_variant	C	G	0.98355	0.168539	0.097704	1.09724	539	Imputed
5	rs2963238	1444427	DAT1	intron_variant	T	G	0.96709	0.398855	0.098039	-0.886929	530	Imputed
5	rs459141	1432042	DAT1	intron_variant	T	C	0.97623	0.167925	0.098523	1.10035	535	Imputed
5	rs461677	1431992	DAT1	intron_variant	C	A	0.97623	0.167925	0.098523	1.10035	535	Imputed
5	rs456082	1430515	DAT1	intron_variant	G	A	0.97989	0.167293	0.099901	1.09382	537	Imputed
5	rs464061	1430244	DAT1	intron_variant	A	G	0.97989	0.167293	0.099901	1.09382	537	Imputed
5	rs462053	1431554	DAT1	intron_variant	C	T	0.9543	0.157336	0.100938	1.13	523	Imputed
7	rs10249420	50623451	DDC	intron_variant	G	C	1	0.236162	0.101954	1.00158	548	GWAS
5	rs410209	1430775	DAT1	intron_variant	G	A	0.97806	0.167608	0.102002	1.08864	536	Imputed
5	rs458632	1431302	DDC	intron_variant	G	A	0.97806	0.167608	0.102002	1.08864	536	Imputed
5	rs458860	1430933	DAT1	intron_variant	A	T	0.97806	0.167608	0.102002	1.08864	536	Imputed
5	rs460934	1431306	DAT1	intron_variant	G	A	0.97806	0.167608	0.102002	1.08864	536	Imputed
5	rs463379	1431164	DAT1	intron_variant	C	G	0.97806	0.167608	0.102002	1.08864	536	Imputed
5	rs57106193	1431123	DAT1	intron_variant	T	C	0.97806	0.167608	0.102002	1.08864	536	Imputed
5	rs457702	1434430	DAT1	intron_variant	A	G	0.95795	0.166346	0.10298	1.10919	525	Imputed
7	rs7803440	50625632	DAT1	intron_variant	T	C	0.98537	0.23221	0.104473	1.00497	540	Imputed
5	rs457894	1431622	DAT1	intron_variant	C	T	0.96527	0.167939	0.107908	1.0693	529	Imputed
5	rs460007	1431853	DDC	intron_variant	A	G	0.96527	0.168893	0.109428	1.07092	529	Imputed
7	rs1470747	50627009	DDC	intron_variant	T	C	0.98172	0.231203	0.110486	0.991864	538	Imputed
5	rs487781	1433931	DAT1	intron_variant	G	C	0.95612	0.165703	0.115871	1.07095	524	Imputed
5	rs638577	1433831	DAT1	intron_variant	C	T	0.95612	0.165703	0.115871	1.07095	524	Imputed
5	rs638964	1433867	DDC	intron_variant	T	C	0.95612	0.165703	0.115871	1.07095	524	Imputed
7	rs7779110	50625651	DAT1	intron_variant	C	T	0.98355	0.231707	0.116192	0.972557	539	Imputed
5	rs460000	1432825	DAT1	intron_variant	T	G	0.96161	0.165709	0.119669	1.05244	527	Imputed
7	rs11974297	50618260	DAT1	intron_variant	G	A	1	0.391144	0.120826	0.829912	548	GWAS
5	rs428280	1436476	DDC	intron_variant	T	A	0.94698	0.164397	0.12283	1.04725	519	Imputed
5	rs458609	1434306	DAT1	intron_variant	T	C	0.9543	0.165058	0.123366	1.05061	523	Imputed
5	rs465989	1432881	DDC	intron_variant	T	C	0.95978	0.165067	0.127291	1.03238	526	Imputed
5	rs393795	1428514	DAT1	intron_variant	T	G	0.98172	0.177632	0.128969	0.989589	538	GWAS
5	rs465130	1432876	DAT1	intron_variant	A	G	0.95612	0.166667	0.133361	1.01623	524	Imputed
7	rs4947644	50618876	DAT1	intron_variant	C	T	0.98903	0.635236	0.133838	0.751794	542	GWAS
7	rs11575438	50553224	DAT1	intron_variant	A	C	0.992687	0.0957249	0.135372	1.36088	544	Imputed
7	rs2329368	50549540	DAT1	intron_variant	C	T	0.992687	0.0957249	0.135372	1.36088	544	Imputed
7	rs56727653	50551388	DDC	intron_variant	T	C	0.992687	0.0957249	0.135372	1.36088	544	Imputed
7	rs10276473	50612997	DDC	intron_variant	T	G	0.998172	0.219963	0.139712	0.919065	547	GWAS
7	rs3807555	50610569	DDC	intron_variant	G	A	0.9872	0.216822	0.147801	0.911542	541	Imputed

## Sheet: Table 2D RAVLT-RI
Chr	SNP	Pos	Gene	Variant Location/Impact	Major	Minor	Call Rate	MAF	p-value	Beta	n	Source
7	rs62445903	50540268	DDC	intron_variant	T	C	0.98355	0.0881801	7.2086e-07	0.297243	535	Imputed
7	rs11974297	50618260	DDC	intron_variant	G	A	1	0.391144	0.007439	0.422661	544	GWAS
5	rs10052016	1428111	DAT1	intron_variant	G	A	0.990859	0.255121	0.009372	-0.456686	539	GWAS
11	rs2734835	113291343	DRD2	intron_variant	T	G	0.97075	0.409696	0.013301	0.350541	528	Imputed
7	rs6969081	50624505	DDC	intron_variant	T	A	0.96344	0.391969	0.014625	0.390814	524	Imputed
11	rs12363125	113415194	DRD2	intron_variant	C	T	0.992687	0.412639	0.016105	0.384793	540	GWAS
11	rs11608185	113294976	DRD2	intron_variant	T	C	0.95795	0.404624	0.016505	0.376779	521	Imputed
7	rs7786398	50612906	DDC	intron_variant	G	A	0.96709	0.619537	0.01699	0.36528	526	Imputed
7	rs6949897	50621920	DDC	intron_variant	T	C	0.994516	0.347866	0.017376	0.379869	541	Imputed
7	rs1451373	50622606	DDC	intron_variant	G	A	0.994516	0.347866	0.017376	0.379869	541	Imputed
7	rs1451374	50622653	DDC	intron_variant	A	G	0.994516	0.347866	0.017376	0.379869	541	Imputed
7	rs11765748	50615616	DDC	intron_variant	T	A	0.98172	0.624079	0.017658	0.362529	534	Imputed
7	rs10499694	50614173	DDC	intron_variant	A	G	0.96527	0.633501	0.017719	0.362701	525	GWAS
7	rs10250513	50621488	DDC	intron_variant	G	T	0.992687	0.347584	0.017859	0.378661	540	Imputed
11	rs2734836	113291239	DRD2	intron_variant	T	C	0.98172	0.168233	0.020012	0.486325	534	Imputed
11	rs2734833	113292920	DRD2	intron_variant	G	A	0.96892	0.404762	0.020246	0.363303	527	Imputed
7	rs10229369	50621435	DDC	intron_variant	A	G	0.990859	0.348231	0.020654	0.369982	539	Imputed
11	rs1800498	113291588	DRD2	intron_variant	G	A	0.97258	0.405123	0.020949	0.361293	529	Imputed
11	rs2234690	113291748	DRD2	intron_variant	T	A	0.97258	0.405123	0.020949	0.361293	529	Imputed
11	rs2587548	113292212	DRD2	intron_variant	G	C	0.97258	0.405123	0.020949	0.361293	529	Imputed
7	rs4452748	50625056	DDC	intron_variant	T	G	0.998172	0.348429	0.021021	0.367267	543	GWAS
7	rs2329342	50624971	DDC	intron_variant	A	G	1	0.348708	0.021352	0.365943	544	GWAS
11	rs1076563	113295909	DRD2	intron_variant	A	C	0.96892	0.404762	0.021566	0.36174	527	Imputed
11	rs1116313	113296107	DRD2	intron_variant	A	G	0.96892	0.404762	0.021566	0.36174	527	Imputed
11	rs12808482	113294998	DRD2	intron_variant	T	A	0.96709	0.40458	0.021737	0.35985	526	Imputed
7	rs4947644	50618876	DDC	intron_variant	C	T	0.98903	0.635236	0.021928	0.340585	538	GWAS
7	rs10229102	50621238	DDC	intron_variant	A	G	0.9872	0.347664	0.022084	0.366179	537	Imputed
7	rs7792578	50578541	DDC	intron_variant	C	T	0.97806	0.60804	0.022861	0.352413	532	Imputed
7	rs921450	50623260	DDC	intron_variant	T	C	1	0.349631	0.023211	0.359659	544	GWAS
11	rs1962262	113294179	DRD2	intron_variant	A	G	0.98355	0.168856	0.023267	0.475492	535	Imputed
11	rs1079598	113296274	DRD2	intron_variant	G	A	0.98355	0.168856	0.023267	0.475492	535	Imputed
11	rs2471855	113299500	DRD2	intron_variant	G	C	0.990859	0.170391	0.023574	0.475325	539	Imputed
7	rs2329340	50620229	DDC	intron_variant	T	C	0.98172	0.348684	0.023819	0.363361	534	Imputed
7	rs2329341	50620275	DDC	intron_variant	C	A	0.98172	0.348684	0.023819	0.363361	534	Imputed
11	rs1079597	113296286	DRD2	intron_variant	T	C	0.98537	0.169476	0.025213	0.467321	536	Imputed
7	rs10247443	50620586	DDC	intron_variant	A	G	0.98537	0.348315	0.026025	0.357041	536	Imputed
11	rs6278	113280724	DRD2	3_prime_UTR_variant	A	C	0.97075	0.16635	0.02714	0.472685	528	Imputed
7	rs7778349	50593157	DDC	intron_variant	C	T	0.98172	0.6125	0.027335	0.339645	534	Imputed
11	rs1107162	113289037	DRD2	intron_variant	G	A	0.98355	0.408068	0.028174	0.347513	535	Imputed
7	rs1451375	50622712	DDC	intron_variant	A	C	1	0.349631	0.030376	0.344784	544	GWAS
7	rs921451	50623285	DDC	intron_variant	C	T	1	0.349631	0.030376	0.344784	544	GWAS
11	rs2734839	113286490	DRD2	intron_variant	C	T	0.98537	0.40824	0.031024	0.339758	536	Imputed
11	rs2734837	113286829	DRD2	intron_variant	C	T	0.98537	0.40824	0.031024	0.339758	536	Imputed
11	rs2734838	113286501	DRD2	intron_variant	A	G	0.992687	0.409851	0.032182	0.340466	540	Imputed
7	rs4515495	50528764	DDC	intron_variant	T	A	0.97989	0.184557	0.032459	0.436187	533	Imputed
11	rs1125394	113297185	DRD2	intron_variant	C	T	0.9872	0.170093	0.032482	0.446228	537	Imputed
11	rs1079596	113296619	DRD2	intron_variant	T	C	0.98537	0.169476	0.032659	0.446942	536	Imputed
7	rs1966839	50627101	DDC	intron_variant	C	T	0.98172	0.343045	0.032799	0.344449	534	Imputed
11	rs1125393	113297349	DRD2	intron_variant	T	C	0.98172	0.168233	0.033149	0.445741	534	Imputed
11	rs1079595	113282669	DRD2	intron_variant	A	C	0.97258	0.167932	0.033393	0.458242	529	Imputed

## Sheet: Table 2E COWA-Semantic
Chr	SNP	Pos	Gene	Variant Location/Impact	Major	Minor	Call Rate	MAF	p-value	Beta	n	Source
3	rs7638876	113894300	DRD3	intron_variant	C	T	1	0.363469	0.028507	-1.03613	511	GWAS
3	rs717668	113891913	DRD3	intron_variant	A	G	0.97255	0.36148	0.029804	-1.0273	497	Imputed
11	rs3934904	2199710	TH	intergenic_variant	T	C	0.996078	0.10463	0.031095	-1.65138	509	GWAS
7	rs11575442	50552718	DDC	intron_variant	T	C	0.994118	0.130112	0.03759	-1.39431	508	Imputed
7	rs73119230	50550194	DDC	intron_variant	A	G	0.994118	0.130112	0.03759	-1.39431	508	Imputed
7	rs73119239	50554670	DDC	intron_variant	T	C	0.994118	0.130798	0.03759	-1.39431	508	Imputed
7	rs17634717	50532756	DDC	intron_variant	G	A	0.990196	0.129423	0.041949	-1.36818	506	Imputed
3	rs324026	113891042	DRD3	intron_variant	C	T	0.96863	0.353333	0.04337	-0.955906	495	Imputed
3	rs6280	113890815	DRD3	missense_variant	C	T	0.96863	0.353333	0.04337	-0.955906	495	Imputed
7	rs73119245	50556829	DDC	intron_variant	G	A	0.992157	0.130112	0.047566	-1.32682	507	Imputed
7	rs73119251	50557592	DDC	intron_variant	C	T	0.992157	0.130112	0.047566	-1.32682	507	Imputed
7	rs73117270	50540685	DDC	intron_variant	A	C	0.992157	0.129423	0.048247	-1.32308	507	Imputed
7	rs11575521	50535497	DDC	intron_variant	A	C	0.98824	0.128731	0.054878	-1.29039	505	Imputed
7	rs1107742	50569036	DDC	intron_variant	A	G	0.994118	0.130798	0.055025	-1.28135	508	Imputed
7	rs1107743	50569280	DDC	intron_variant	A	T	0.994118	0.130798	0.055025	-1.28135	508	Imputed
7	rs1470748	50568102	DDC	intron_variant	A	G	0.994118	0.130798	0.055025	-1.28135	508	Imputed
7	rs2122817	50567679	DDC	intron_variant	T	C	0.994118	0.130798	0.055025	-1.28135	508	Imputed
7	rs2329369	50569509	DDC	intron_variant	T	C	0.994118	0.130798	0.055025	-1.28135	508	Imputed
7	rs3779081	50568841	DDC	intron_variant	T	C	0.994118	0.130798	0.055025	-1.28135	508	Imputed
7	rs4602840	50562821	DDC	intron_variant	A	C	0.994118	0.130798	0.055025	-1.28135	508	Imputed
7	rs11575410	50564078	DDC	intron_variant	A	C	0.990196	0.131285	0.057939	-1.26864	506	Imputed
11	rs4436578	113306765	DRD2	intron_variant	C	T	0.97647	0.104167	0.059048	1.4081	499	Imputed
7	rs2329367	50547922	DDC	intron_variant	G	A	0.990196	0.128731	0.061022	-1.25316	506	Imputed
7	rs17635123	50575975	DDC	intron_variant	C	T	0.992157	0.130112	0.064316	-1.23703	507	Imputed
7	rs73121271	50575339	DDC	intron_variant	A	T	0.992157	0.130112	0.064316	-1.23703	507	Imputed
7	rs11575553	50526219	DDC	3_prime_UTR_variant	A	G	0.95686	0.104247	0.064944	-1.35559	489	Imputed
11	rs62636895	2217945	TH	intergenic_variant	A	G	0.990196	0.102421	0.067398	-1.40556	506	Imputed
3	rs324023	113885395	DRD3	intron_variant	T	C	0.96471	0.316092	0.069103	-0.881108	493	Imputed
3	rs324022	113887298	DRD3	intron_variant	A	G	0.96078	0.315385	0.069407	-0.881394	491	Imputed
7	rs17634958	50549880	DDC	intron_variant	A	G	1	0.132841	0.07178	-1.20313	511	GWAS
7	rs11238133	50542914	DDC	intron_variant	A	C	0.95686	0.330116	0.073772	0.86681	489	Imputed
7	rs11238134	50542927	DDC	intron_variant	A	C	0.95882	0.329808	0.078058	0.856164	490	Imputed
7	rs11761683	50542879	DDC	intron_variant	C	T	0.95882	0.329808	0.078058	0.856164	490	Imputed
7	rs12718611	50593906	DDC	intron_variant	G	A	0.98824	0.115672	0.078168	1.24054	505	Imputed
3	rs11721264	113879404	DRD3	intron_variant	A	G	0.98824	0.318352	0.078562	-0.847958	505	Imputed
11	rs4620755	113309619	DRD2	intron_variant	A	G	0.998039	0.0988909	0.078684	1.33905	510	Imputed
3	rs324028	113893343	DRD3	intron_variant	G	A	0.96275	0.359885	0.082596	-0.819858	492	Imputed
3	rs324029	113881623	DRD3	intron_variant	A	G	0.98235	0.317326	0.083033	-0.833435	502	Imputed
7	rs2242041	50529449	DDC	intron_variant	G	C	0.96863	0.108031	0.083518	-1.25245	495	Imputed
3	rs324030	113881441	DRD3	intron_variant	G	C	0.98039	0.316981	0.084871	-0.828531	501	Imputed
11	rs17115583	113438180	DRD2	intron_variant	A	G	1	0.099631	0.086749	1.2984	511	GWAS
7	rs6975747	50576788	DDC	intron_variant	A	G	0.990196	0.107276	0.090231	1.23318	506	Imputed
7	rs6951648	50567493	DDC	intron_variant	A	G	0.98824	0.195896	0.099503	0.971687	505	Imputed
3	rs167770	113879562	DRD3	intron_variant	G	A	1	0.321033	0.100654	-0.789503	511	GWAS
7	rs17553791	50574483	DDC	intron_variant	T	C	0.98627	0.106004	0.101598	1.19864	504	Imputed
7	rs11575342	50596357	DDC	intron_variant	A	G	0.994118	0.105948	0.103787	1.19619	508	Imputed
7	rs6593002	50620923	DDC	intron_variant	A	G	0.96078	0.110365	0.109918	1.17484	491	Imputed
7	rs11575300	50610689	DDC	intron_variant	A	C	0.98824	0.103933	0.112816	1.1713	505	Imputed
7	rs11575301	50610686	DDC	intron_variant	C	G	0.98824	0.103933	0.112816	1.1713	505	Imputed
7	rs11575548	50530309	DDC	intron_variant	G	T	0.98627	0.131086	0.113414	-1.06099	504	Imputed

## Sheet: Table 2F COWA-Phonemic
Chr	SNP	Pos	Gene	Variant Location/Impact	Major	Minor	Call Rate	MAF	p-value	Beta	n	Source
3	rs717668	113891913	DRD3	intron_variant	A	G	0.98627	0.36148	0.013554	-1.80371	497	Imputed
3	rs7638876	113894300	DRD3	intron_variant	C	T	0.96667	0.363469	0.014927	-1.7655	511	GWAS
3	rs7638961	113894394	DRD3	intron_variant	G	A	0.97843	0.358333	0.018053	-1.70167	509	GWAS
3	rs324026	113891042	DRD3	intron_variant	C	T	0.96863	0.353333	0.018065	-1.71559	495	Imputed
3	rs6280	113890815	DRD3	missense_variant	C	T	1	0.353333	0.018065	-1.71559	495	Imputed
3	rs324030	113881441	DRD3	intron_variant	G	C	1	0.316981	0.019044	-1.72033	501	Imputed
3	rs324029	113881623	DRD3	intron_variant	A	G	0.9549	0.317326	0.019253	-1.71803	502	Imputed
3	rs11721264	113879404	DRD3	intron_variant	A	G	0.95686	0.318352	0.020199	-1.70428	505	Imputed
3	rs324023	113885395	DRD3	intron_variant	T	C	0.97647	0.316092	0.022125	-1.69407	493	Imputed
3	rs167770	113879562	DRD3	intron_variant	G	A	1	0.321033	0.024196	-1.64392	511	GWAS
3	rs324022	113887298	DRD3	intron_variant	A	G	1	0.315385	0.024982	-1.65854	491	Imputed
3	rs226082	113881013	DRD3	intron_variant	C	T	0.98039	0.312977	0.033423	-1.56564	497	GWAS
3	rs324028	113893343	DRD3	intron_variant	G	A	0.97843	0.359885	0.041869	-1.46601	492	Imputed
3	rs36212175	113897801	DRD3	5_prime_UTR_variant	T	C	0.97843	0.0559772	0.045466	2.97284	496	Imputed
3	rs76459808	113895029	DRD3	intron_variant	C	T	0.98627	0.0566038	0.061583	2.74537	499	Imputed
3	rs36211798	113893087	DRD3	intron_variant	T	C	0.990196	0.0564972	0.061656	2.74171	500	Imputed
11	rs2440390	113286878	DRD2	intron_variant	T	C	0.96078	0.129944	0.06669	-1.90892	503	Imputed
3	rs16822416	113890310	DRD3	intron_variant	A	G	1	0.0798479	0.084672	-2.13794	495	GWAS
3	rs36211796	113892886	DRD3	intron_variant	A	T	0.97059	0.0573308	0.08515	2.50174	501	Imputed
3	rs112115712	113876873	DRD3	intron_variant	T	C	0.96078	0.0521822	0.087042	2.59235	498	Imputed
3	rs111522445	113884092	DRD3	intron_variant	T	C	0.95294	0.0622677	0.090889	2.36739	507	Imputed
3	rs1486010	113888570	DRD3	intron_variant	A	T	0.97843	0.0622677	0.090889	2.36739	507	Imputed
3	rs112529001	113885965	DRD3	intron_variant	T	C	0.996078	0.0625	0.09144	2.36437	505	Imputed
3	rs112718054	113884963	DRD3	intron_variant	G	T	0.9549	0.0625	0.09144	2.36437	505	Imputed
3	rs76132833	113887728	DRD3	intron_variant	T	C	0.96471	0.0625	0.09144	2.36437	505	Imputed
3	rs1486008	113888441	DRD3	intron_variant	T	C	0.98824	0.0616822	0.108172	2.26198	504	Imputed
3	rs1486009	113888532	DRD3	intron_variant	G	A	0.97647	0.0654982	0.108739	2.1903	511	GWAS
3	rs113325091	113892336	DRD3	intron_variant	A	C	0.97843	0.0581614	0.110867	2.30042	502	Imputed
3	rs1486011	113891644	DRD3	intron_variant	C	G	0.98627	0.0581614	0.110867	2.30042	502	Imputed
3	rs3732783	113890789	DRD3	synonymous_variant	C	T	1	0.0583804	0.11156	2.29676	500	Imputed
3	rs74513490	113892585	DRD3	intron_variant	A	T	0.97059	0.0583804	0.11156	2.29676	500	Imputed
3	rs113029186	113888024	DRD3	intron_variant	A	T	0.95686	0.0633147	0.116727	2.18156	506	Imputed
7	rs12718611	50593906	DDC	intron_variant	G	A	1	0.115672	0.139851	1.59905	505	Imputed
7	rs11575342	50596357	DDC	intron_variant	A	G	0.994118	0.105948	0.14184	1.65041	508	Imputed
7	rs6975747	50576788	DDC	intron_variant	A	G	0.996078	0.107276	0.149921	1.60306	506	Imputed
7	rs11238133	50542914	DDC	intron_variant	A	C	0.96471	0.330116	0.161383	1.04445	489	Imputed
7	rs11238134	50542927	DDC	intron_variant	A	C	0.992157	0.329808	0.162516	1.04063	490	Imputed
7	rs11761683	50542879	DDC	intron_variant	C	T	0.992157	0.329808	0.162516	1.04063	490	Imputed
3	rs7625282	113881527	DRD3	intron_variant	G	A	0.9549	0.286122	0.164523	-1.05425	498	Imputed
11	rs3934904	2199710	TH	intergenic_variant	T	C	0.996078	0.10463	0.17022	1.63156	509	GWAS
11	rs62636895	2217945	TH	intergenic_variant	A	G	0.9549	0.102421	0.170903	1.64462	506	Imputed
7	rs11575300	50610689	DDC	intron_variant	A	C	0.994118	0.103933	0.172146	1.53259	505	Imputed
7	rs11575301	50610686	DDC	intron_variant	C	G	0.96078	0.103933	0.172146	1.53259	505	Imputed
7	rs6975015	50617215	DDC	intron_variant	A	G	0.990196	0.106542	0.176647	1.50426	505	Imputed
7	rs1466163	50607206	DDC	intron_variant	A	G	0.98431	0.106343	0.17742	1.49795	506	Imputed
7	rs11765109	50622185	DDC	intron_variant	T	C	0.96275	0.110365	0.178496	1.54396	491	Imputed
7	rs17553791	50574483	DDC	intron_variant	T	C	1	0.106004	0.179871	1.49588	504	Imputed
7	rs74876583	50602539	DDC	intron_variant	G	T	0.98824	0.106343	0.184092	1.47719	506	Imputed
7	rs75581912	50604019	DDC	intron_variant	A	G	1	0.106343	0.184092	1.47719	506	Imputed
7	rs10268819	50610071	DDC	intron_variant	T	C	0.9549	0.106145	0.185596	1.47054	507	Imputed

## Sheet: Table 2G Stroop-I
Chr	SNP	Pos	Gene	Variant Location/Impact	Major	Minor	Call Rate	MAF	p-value	Beta	n	Source
7	rs56670620	50617592	DDC	intron_variant	G	A	0.99262	0.122677	0.004494	-0.105902	546	Imputed
7	rs58129743	50617451	DDC	intron_variant	T	C	0.99262	0.122677	0.004494	-0.105902	546	Imputed
7	rs67275148	50615064	DDC	intron_variant	C	G	0.99262	0.122677	0.004494	-0.105902	546	Imputed
7	rs4585697	50615840	DDC	intron_variant	G	A	1	0.125461	0.005199	-0.103087	550	GWAS
7	rs6974583	50584635	DDC	intron_variant	A	T	0.96125	0.232246	0.016318	-0.066891	528	Imputed
7	rs11575313	50606168	DDC	intron_variant	C	T	0.99262	0.108736	0.03557	-0.082707	546	Imputed
7	rs10274275	50594512	DDC	intron_variant	C	T	0.99262	0.226766	0.036756	-0.062222	546	Imputed
7	rs6952023	50592546	DDC	intron_variant	T	C	0.99262	0.226766	0.036756	-0.062222	546	Imputed
7	rs1451366	50589093	DDC	intron_variant	A	C	0.99631	0.225926	0.037163	-0.061793	548	Imputed
7	rs1451368	50587767	DDC	intron_variant	T	C	0.99631	0.225926	0.037163	-0.061793	548	Imputed
7	rs6963534	50589704	DDC	intron_variant	A	G	0.99631	0.225926	0.037163	-0.061793	548	Imputed
7	rs12538830	50591132	DDC	intron_variant	T	A	0.98155	0.220865	0.037398	-0.063166	539	GWAS
7	rs6592973	50586542	DDC	intron_variant	A	C	0.994465	0.226345	0.037508	-0.061766	547	Imputed
7	rs3807553	50610613	DDC	intron_variant	T	C	0.98893	0.107276	0.038265	-0.082151	544	Imputed
7	rs3735274	50596630	DDC	intron_variant	G	A	0.990775	0.226257	0.038611	-0.061707	545	Imputed
7	rs2122818	50587500	DDC	intron_variant	T	G	0.998155	0.226433	0.038746	-0.061212	549	Imputed
7	rs2122821	50585623	DDC	intron_variant	T	C	0.998155	0.226433	0.038746	-0.061198	549	Imputed
7	rs2167366	50585859	DDC	intron_variant	A	G	0.998155	0.226433	0.038781	-0.061511	549	Imputed
7	rs6967361	50584865	DDC	intron_variant	C	A	0.990775	0.227188	0.038822	-0.06154	545	Imputed
7	rs117149681	50586585	DDC	intron_variant	T	C	0.990775	0.108007	0.038995	-0.081558	545	Imputed
7	rs117463803	50585121	DDC	intron_variant	T	C	0.990775	0.108007	0.038995	-0.081558	545	Imputed
7	rs10249982	50591390	DDC	intron_variant	G	A	0.998155	0.226433	0.03957	-0.06106	549	Imputed
7	rs12535064	50591070	DDC	intron_variant	G	C	0.998155	0.226433	0.03957	-0.06106	549	Imputed
7	rs6592963	50581845	DDC	intron_variant	T	C	0.998155	0.227357	0.04002	-0.060937	549	GWAS
7	rs11575322	50605032	DDC	intron_variant	A	G	0.990775	0.108007	0.04124	-0.081596	545	GWAS
7	rs1901311	50582747	DDC	intron_variant	C	A	1	0.226937	0.04132	-0.060479	550	Imputed
7	rs1901312	50582810	DDC	intron_variant	C	T	1	0.226937	0.04132	-0.060479	550	Imputed
7	rs2100280	50580836	DDC	intron_variant	G	A	1	0.226937	0.04132	-0.060479	550	Imputed
7	rs6970468	50584454	DDC	intron_variant	A	G	1	0.226937	0.04132	-0.060479	550	Imputed
7	rs73123257	50599749	DDC	intron_variant	A	C	0.990775	0.108939	0.041899	-0.080283	545	Imputed
7	rs113712924	50615163	DDC	intron_variant	T	C	0.99262	0.108736	0.042153	-0.080101	546	Imputed
7	rs11575338	50596623	DDC	intron_variant	A	G	0.99262	0.108736	0.042153	-0.080101	546	Imputed
7	rs11575349	50595045	DDC	intron_variant	C	T	0.99262	0.108736	0.042153	-0.080101	546	Imputed
7	rs2100279	50591493	DDC	intron_variant	T	C	0.99262	0.108736	0.042153	-0.080101	546	Imputed
7	rs73121282	50579063	DDC	intron_variant	C	A	0.99262	0.108736	0.042153	-0.080101	546	Imputed
7	rs73121285	50579532	DDC	intron_variant	C	G	0.99262	0.108736	0.042153	-0.080101	546	Imputed
7	rs73121287	50580140	DDC	intron_variant	A	G	0.99262	0.108736	0.042153	-0.080101	546	Imputed
7	rs73121290	50580342	DDC	intron_variant	A	C	0.99262	0.108736	0.042153	-0.080101	546	Imputed
7	rs73121292	50580889	DDC	intron_variant	G	C	0.99262	0.108736	0.042153	-0.080101	546	Imputed
7	rs73123220	50589753	DDC	intron_variant	T	C	0.99262	0.108736	0.042153	-0.080101	546	Imputed
7	rs73123247	50598445	DDC	intron_variant	T	G	0.99262	0.108736	0.042153	-0.080101	546	Imputed
7	rs73123249	50598463	DDC	intron_variant	G	T	0.99262	0.108736	0.042153	-0.080101	546	Imputed
7	rs73123254	50599569	DDC	intron_variant	A	C	0.99262	0.108736	0.042153	-0.080101	546	Imputed
7	rs1349491	50614076	DDC	intron_variant	T	C	0.98893	0.107276	0.042889	-0.080284	544	Imputed
7	rs118075313	50602153	DDC	intron_variant	T	G	0.994465	0.109462	0.043112	-0.079415	547	Imputed
7	rs144175943	50602955	DDC	intron_variant	G	A	0.994465	0.109462	0.043112	-0.079415	547	Imputed
7	rs11575286	50612085	DDC	intron_variant	A	G	1	0.111624	0.043444	-0.078356	550	GWAS
7	rs114274306	50583953	DDC	intron_variant	A	G	0.994465	0.109462	0.043697	-0.079147	547	Imputed
7	rs11575282	50612707	DDC	intron_variant	A	G	0.994465	0.109462	0.043697	-0.079147	547	Imputed
7	rs73123251	50599070	DDC	intron_variant	C	T	0.994465	0.109462	0.043697	-0.079147	547	Imputed

## Sheet: Table 2H Stroop-II
Chr	SNP	Pos	Gene	Variant Location/Impact	Major	Minor	Call Rate	MAF	p-value	Beta	n	Source
11	rs73557283	113326519	DRD2	intron_variant	G	C	0.9797	0.0555556	0.001301	0.123985	533	Imputed
11	rs77195172	113320382	DRD2	intron_variant	T	C	0.97417	0.0520833	0.001854	0.124306	530	Imputed
11	rs4581480	113453752	DRD2	intron_variant	C	T	0.96494	0.104207	0.002653	0.087428	525	GWAS
11	rs12363125	113415194	DRD2	intron_variant	C	T	0.99262	0.412639	0.003433	0.054482	540	GWAS
11	rs2734835	113291343	DRD2	intron_variant	T	G	0.97048	0.409696	0.005276	0.052296	528	Imputed
11	rs1107162	113289037	DRD2	intron_variant	G	A	0.98339	0.408068	0.005525	0.052497	535	Imputed
11	rs2734839	113286490	DRD2	intron_variant	C	T	0.98524	0.40824	0.005723	0.051919	536	Imputed
11	rs2734838	113286501	DRD2	intron_variant	A	G	0.99262	0.409851	0.006069	0.051481	540	Imputed
11	rs1076563	113295909	DRD2	intron_variant	A	C	0.96863	0.404762	0.006838	0.051476	527	Imputed
11	rs1116313	113296107	DRD2	intron_variant	A	G	0.96863	0.404762	0.006838	0.051476	527	Imputed
11	rs2734833	113292920	DRD2	intron_variant	G	A	0.96863	0.404762	0.007069	0.051299	527	Imputed
11	rs1800498	113291588	DRD2	intron_variant	G	A	0.97232	0.405123	0.00723	0.051091	529	Imputed
11	rs2234690	113291748	DRD2	intron_variant	T	A	0.97232	0.405123	0.00723	0.051091	529	Imputed
11	rs2587548	113292212	DRD2	intron_variant	G	C	0.97232	0.405123	0.00723	0.051091	529	Imputed
11	rs12808482	113294998	DRD2	intron_variant	T	A	0.96679	0.40458	0.007394	0.051046	526	Imputed
11	rs11608185	113294976	DRD2	intron_variant	T	C	0.95756	0.404624	0.00767	0.050792	521	Imputed
11	rs10891553	113337267	DRD2	intron_variant	T	A	0.96679	0.096374	0.007917	0.079257	526	Imputed
11	rs11214612	113335219	DRD2	intron_variant	A	C	0.96679	0.096374	0.007917	0.079257	526	Imputed
11	rs11214613	113335259	DRD2	intron_variant	A	G	0.96679	0.096374	0.007917	0.079257	526	Imputed
11	rs2734831	113293596	DRD2	intron_variant	T	G	0.97232	0.407021	0.011416	0.047885	529	Imputed
11	rs4460839	113321796	DRD2	intron_variant	C	T	0.96863	0.092381	0.011588	0.074413	527	Imputed
11	rs4936270	113318408	DRD2	intron_variant	T	C	0.96863	0.0933333	0.01162	0.074089	527	Imputed
11	rs6277	113283459	DRD2	frameshift_variant	G	A	0.95572	0.454633	0.011819	0.048022	520	Imputed
11	rs4936274	113330451	DRD2	intron_variant	A	G	0.97417	0.0956439	0.011838	0.074897	530	Imputed
11	rs67800399	113293501	DRD2	intron_variant	A	G	0.96679	0.407443	0.0128	0.047199	526	Imputed
11	rs2440390	113286878	DRD2	intron_variant	T	C	0.9797	0.129944	0.015321	0.066183	533	Imputed
7	rs11575322	50605032	DDC	intron_variant	A	G	0.990775	0.108007	0.028306	0.061658	539	GWAS
11	rs2734836	113291239	DRD2	intron_variant	T	C	0.98155	0.168233	0.028464	0.055009	534	Imputed
11	rs1079598	113296274	DRD2	intron_variant	G	A	0.98339	0.168856	0.029928	0.054441	535	Imputed
11	rs1962262	113294179	DRD2	intron_variant	A	G	0.98339	0.168856	0.029928	0.054441	535	Imputed
11	rs1076560	113283688	DRD2	intron_variant	A	C	0.97417	0.16572	0.030671	0.054835	530	Imputed
11	rs2471855	113299500	DRD2	intron_variant	G	C	0.990775	0.170391	0.030917	0.053687	539	Imputed
11	rs2471854	113428917	DRD2	intron_variant	C	G	1	0.173432	0.031246	0.052879	544	GWAS
11	rs2471857	113427617	DRD2	intron_variant	T	C	1	0.173432	0.031246	0.052879	544	GWAS
11	rs1079597	113296286	DRD2	intron_variant	T	C	0.98524	0.169476	0.03164	0.053746	536	Imputed
11	rs6278	113280724	DRD2	3_prime_UTR_variant	A	C	0.97048	0.16635	0.032389	0.054449	528	Imputed
11	rs2075654	113289066	DRD2	intron_variant	T	C	0.97786	0.166981	0.032475	0.054028	532	Imputed
5	rs4975646	1433401	DAT1	intron_variant	A	G	1	0.393911	0.033882	-0.038822	544	GWAS
11	rs1125393	113297349	DRD2	intron_variant	T	C	0.98155	0.168233	0.034114	0.053285	534	Imputed
11	rs1079594	113282812	DRD2	intron_variant	C	A	0.97232	0.167932	0.034838	0.053509	529	Imputed
11	rs1079595	113282669	DRD2	intron_variant	C	A	0.97232	0.167932	0.034838	0.053509	529	Imputed
7	rs73123266	50610382	DDC	intron_variant	C	T	0.99262	0.108736	0.035293	0.059299	540	Imputed
11	rs1124491	113282090	DRD2	intron_variant	A	G	0.97232	0.166983	0.035343	0.053437	529	Imputed
11	rs1125394	113297185	DRD2	intron_variant	C	T	0.98708	0.170093	0.035758	0.052411	537	Imputed
11	rs1079596	113296619	DRD2	intron_variant	T	C	0.98524	0.169476	0.039529	0.051542	536	Imputed
7	rs111820840	50602984	DDC	intron_variant	G	A	0.99631	0.110185	0.039661	0.057574	542	Imputed
7	rs78180266	50603226	DDC	intron_variant	C	T	0.98893	0.106343	0.320845	0.00475	538	Imputed
7	rs75581912	50604019	DDC	intron_variant	G	A	0.98893	0.106343	0.320845	0.00475	538	Imputed
7	rs10239937	50603911	DDC	intron_variant	G	A	0.994465	0.252319	0.703142	0.007818	541	Imputed
7	rs10239830	50603829	DDC	intron_variant	A	G	0.98708	0.201869	0.799091	-0.00574	537	Imputed

## Sheet: Table 2I Stroop-III
Chr	SNP	Pos	Gene	Variant Location/Impact	Major	Minor	Call Rate	MAF	p-value	Beta	n	Source
7	rs56670620	50617592	DDC	intron_variant	G	A	0.99262	0.122677	0.004494	-0.105902	546	Imputed
7	rs58129743	50617451	DDC	intron_variant	T	C	0.99262	0.122677	0.004494	-0.105902	546	Imputed
7	rs67275148	50615064	DDC	intron_variant	C	G	0.99262	0.122677	0.004494	-0.105902	546	Imputed
7	rs4585697	50615840	DDC	intron_variant	G	A	1	0.125461	0.008241	-0.098025	550	GWAS
7	rs6974583	50584635	DDC	intron_variant	A	T	0.96125	0.232246	0.019828	-0.066179	528	Imputed
7	rs11575313	50606168	DDC	intron_variant	C	T	0.99262	0.108736	0.03557	-0.082707	546	Imputed
7	rs73123261	50606687	DDC	intron_variant	A	G	0.99262	0.108736	0.03557	-0.082707	546	Imputed
7	rs3807553	50610613	DDC	intron_variant	T	C	0.98893	0.107276	0.038265	-0.082151	544	Imputed
7	rs117149681	50586585	DDC	intron_variant	T	C	0.990775	0.108007	0.038995	-0.081558	545	Imputed
7	rs117463803	50585121	DDC	intron_variant	T	C	0.990775	0.108007	0.038995	-0.081558	545	Imputed
7	rs78713462	50588877	DDC	intron_variant	C	A	0.990775	0.108007	0.038995	-0.081558	545	Imputed
7	rs6592973	50586542	DDC	intron_variant	A	C	0.994465	0.226345	0.039178	-0.060199	547	Imputed
7	rs73123257	50599749	DDC	intron_variant	A	C	0.990775	0.108939	0.041899	-0.080283	545	Imputed
7	rs113712924	50615163	DDC	intron_variant	T	C	0.99262	0.108736	0.042153	-0.080101	546	Imputed
7	rs11575338	50596623	DDC	intron_variant	A	G	0.99262	0.108736	0.042153	-0.080101	546	Imputed
7	rs11575349	50595045	DDC	intron_variant	C	T	0.99262	0.108736	0.042153	-0.080101	546	Imputed
7	rs2100279	50591493	DDC	intron_variant	T	C	0.99262	0.108736	0.042153	-0.080101	546	Imputed
7	rs73121282	50579063	DDC	intron_variant	C	A	0.99262	0.108736	0.042153	-0.080101	546	Imputed
7	rs73121285	50579532	DDC	intron_variant	C	G	0.99262	0.108736	0.042153	-0.080101	546	Imputed
7	rs73121287	50580140	DDC	intron_variant	A	G	0.99262	0.108736	0.042153	-0.080101	546	Imputed
7	rs73121290	50580342	DDC	intron_variant	A	C	0.99262	0.108736	0.042153	-0.080101	546	Imputed
7	rs73121292	50580889	DDC	intron_variant	G	C	0.99262	0.108736	0.042153	-0.080101	546	Imputed
7	rs73123220	50589753	DDC	intron_variant	T	C	0.99262	0.108736	0.042153	-0.080101	546	Imputed
7	rs73123247	50598445	DDC	intron_variant	T	G	0.99262	0.108736	0.042153	-0.080101	546	Imputed
7	rs73123249	50598463	DDC	intron_variant	G	T	0.99262	0.108736	0.042153	-0.080101	546	Imputed
7	rs73123254	50599569	DDC	intron_variant	A	C	0.99262	0.108736	0.042153	-0.080101	546	Imputed
7	rs73123285	50615533	DDC	intron_variant	T	C	0.99262	0.108736	0.042153	-0.080101	546	Imputed
7	rs73123291	50618110	DDC	intron_variant	A	G	0.99262	0.108736	0.042153	-0.080101	546	Imputed
7	rs80052553	50580672	DDC	intron_variant	C	T	0.99262	0.108736	0.042153	-0.080101	546	Imputed
7	rs10274275	50594512	DDC	intron_variant	C	T	0.99262	0.226766	0.042226	-0.060715	546	Imputed
7	rs6952023	50592546	DDC	intron_variant	T	C	0.99262	0.226766	0.042226	-0.060715	546	Imputed
5	rs393795	1428514	DAT1	intron_variant	T	G	0.98155	0.177632	0.042704	-0.067156	540	GWAS
7	rs1349491	50614076	DDC	intron_variant	T	C	0.98893	0.107276	0.042889	-0.080284	544	Imputed
7	rs1451366	50589093	DDC	intron_variant	A	C	0.99631	0.225926	0.042911	-0.060095	548	Imputed
7	rs1451368	50587767	DDC	intron_variant	T	C	0.99631	0.225926	0.042911	-0.060095	548	Imputed
7	rs6963534	50589704	DDC	intron_variant	A	G	0.99631	0.225926	0.042911	-0.060095	548	Imputed
7	rs118075313	50602153	DDC	intron_variant	T	G	0.994465	0.109462	0.043112	-0.079415	547	Imputed
7	rs144175943	50602955	DDC	intron_variant	G	A	0.994465	0.109462	0.043112	-0.079415	547	Imputed
7	rs73125208	50622894	DDC	intron_variant	A	G	0.99262	0.109665	0.043252	-0.07945	546	Imputed
7	rs12538830	50591132	DDC	intron_variant	T	A	0.98155	0.220865	0.044431	-0.061368	539	GWAS
7	rs9918702	50592082	DDC	intron_variant	T	C	0.98893	0.227612	0.044577	-0.060238	544	Imputed
7	rs3735274	50596630	DDC	intron_variant	G	A	0.990775	0.226257	0.044699	-0.060074	545	Imputed
5	rs250682	1427803	DAT1	intron_variant	C	G	1	0.172509	0.044825	-0.065863	550	GWAS
7	rs2122818	50587500	DDC	intron_variant	T	G	0.998155	0.226433	0.045384	-0.059541	549	Imputed
7	rs2122821	50585623	DDC	intron_variant	T	C	0.998155	0.226433	0.045384	-0.059541	549	Imputed
7	rs2167366	50585859	DDC	intron_variant	A	G	0.998155	0.226433	0.045384	-0.059541	549	Imputed
7	rs73125215	50623476	DDC	intron_variant	A	G	0.990775	0.110801	0.045502	-0.078522	545	Imputed
7	rs10249982	50591390	DDC	intron_variant	G	A	0.998155	0.226433	0.045533	-0.05953	549	Imputed
7	rs12535064	50591070	DDC	intron_variant	G	C	0.998155	0.226433	0.045533	-0.05953	549	Imputed
7	rs9918591	50591757	DDC	intron_variant	G	A	0.998155	0.226433	0.045533	-0.05953	549	Imputed

[truncated: 1 more sheets: Table 2J Stroop-IV]
